# Supplementary material for: Surveillance and molecular characterization of banana viruses associated with Musa germplasm in Malawi
Source: PLoS One. 2026 Jan 29;21(1):e0306671. doi: 10.1371/journal.pone.0306671 (PMC12854425; doi:10.1371/journal.pone.0306671)
Supplement: S5 Table — This S5 Table, columns represent location, banana cultivation zone, district, age of sampled banana mat, the source (origin) of the mat, its name, genotype, field survey sample ID and IC- (RT)-PCR test results for BanMMV, BSV and BBTV. Red coloured genotypes: not characterized in this study, information derived from literature. (XLSX) [file pone.0306671.s009.xlsx]

## Sheet: Sheet1
S5 Table. Survey data and the IC-(RT)-PCR test results. This S5 Table, columns represent location, banana cultivation zone, district, age of sampled banana mat, the source (origin) of the mat, its name, genotype, field survey sample ID and IC- (RT)-PCR test results for BanMMV, BSV and BBTV. Red coloured genotypes: not characterized in this study, information derived from literature.
Location	Zone	District	Age of mat	Source of mat	Cultivation system	Genotype	Variety name	Field survey sample ID	BSV test results	BanMMV test results	BBTV test results	Virus test results
Novu vg, T/A Chapananga	Zone 1	Chikwawa	1-3 yrs	Relatives	Mixed Cropping	ABB	Zanda	K4yrKokr	Positive	Negative	Negative	Positive
Mtothola vg, T/A Chapananga	Zone 1	Chikwawa	1-3 yrs	Purchase	Mixed Cropping	ABB	Kholobowa	pxpetjQg	Positive	Negative	Negative	Positive
Zilipaine vg, T/A Maseya	Zone 1	Chikwawa	1-3 yrs	Relatives	Mixed Cropping	ABB	Kholobowa	XFThwG5Q	Positive	Negative	Negative	Positive
Katamalinga vg, T/A Maseya	Zone 1	Chikwawa	1-3 yrs	Relatives	Mixed Cropping	ABB	Zanda	VG5KWJ53	Positive	Positive	Negative	Positive
Chavalamisengo vg, T/A kasisi	Zone 1	Chikwawa	1-3 yrs	Purchase	Mono Cropping	AAA	Williams	wACx7rEv	Negative	Positive	Negative	Positive
Chikakuda vg, Village, T/A Mlilima	Zone 1	Chikwawa	1-3 yrs	Relatives	Mixed Cropping	AAB	Sukali	vdUsxMH0	Negative	Positive	Positive	Positive
Famsika vg, T/A Chapananga	Zone 1	Chikwawa	1-3 yrs	Government	Mono Cropping	ABB	Zanda	zNzbH5hy	Positive	Positive	Negative	Positive
Chikakuda vg, Village, T/A Mlilima	Zone 1	Chikwawa	1-3 yrs	Relatives	Mixed Cropping	ABB	Zanda	abDOzESi	Positive	Positive	Positive	Positive
Zilipaine vg, T/A Maseya	Zone 1	Chikwawa	1-3 yrs	Relatives	Mixed Cropping	ABB	Zanda	4Rt2EqgR	Positive	Negative	Negative	Positive
Patalawo GVH, T/A Katunga	Zone 1	Chikwawa	1-3 yrs	Relatives	Mixed Cropping	ABB	Zanda	l32SazDM	Positive	Negative	Negative	Positive
Chikakuda vg, Village, T/A Mlilima	Zone 1	Chikwawa	1-3 yrs	Relatives	Mixed Cropping	ABB	Kholobowa	FGlmvjbn	Negative	Negative	Negative	Negative
Mtothola vg, T/A Chapananga	Zone 1	Chikwawa	1-3 yrs	Purchase	Mixed Cropping	AAA	Kabuthu	fdJc1B7m	Negative	Negative	Negative	Negative
Alimenda, T/A Ngabu	Zone 1	Chikwawa	Over 6 yrs	Relatives	Mixed Cropping	ABB	Zanda	6Dwzx5kk	Positive	Negative	Negative	Positive
Mtothola vg, T/A Chapananga	Zone 1	Chikwawa	1-3 yrs	Purchase	Mixed Cropping	ABB	Zanda	Hvf8rRU3	Negative	Negative	Negative	Negative
Chilengo scheme, Livunzu, T/A Makhuwira	Zone 1	Chikwawa	1-3 yrs	Relatives	Mixed Cropping	ABB	Zibowa	JXaBFf	Negative	Negative	Negative	Negative
Fombe vg, T/A Kasisi	Zone 1	Chikwawa	1-3 yrs	Relatives	Mixed Cropping	ABB	Kholobowa	42k10UcZ	Positive	Negative	Negative	Positive
Mwiza vg, T/A Mankhuwira	Zone 1	Chikwawa	1-3 yrs	Purchase	Mixed Cropping	ABB	Zanda	zAlTqg9D	Positive	Negative	Negative	Positive
Bondo vg, T/A Mabuka	Zone 1	Mulanje	1-3 yrs	Own Field	Mixed Cropping	ABB	Zanda	PfqE69cl	Positive	Positive	Negative	Positive
Chonde vg, T/A Nthiramanja	Zone 1	Mulanje	1-3 yrs	Purchase	Mono Cropping	Not genotyped	Unknown	Wc58VuJY	Negative	Negative	Negative	Negative
Mmamela vg, T/A Mabuka	Zone 1	Mulanje	Over 6 yrs	Own Field	Mixed Cropping	AAA	Kabuthu	9n8eJ4vG	Negative	Positive	Negative	Positive
Namikungulu vg, T/A Chikumbu	Zone 1	Mulanje	1-3 yrs	Relatives	Mixed Cropping	ABB	Zanda	mLY9mzYt	Negative	Negative	Negative	Negative
Tchavi village, T/A Juma	Zone 1	Mulanje	1-3 yrs	Relatives	Mono Cropping	AAB	Sukali	c5zQD5F8	Negative	Negative	Negative	Negative
Mangame vg, T/A Mabuka	Zone 1	Mulanje	Over 6 yrs	Relatives	Mixed Cropping	ABB	Zanda	91euIjxB	Positive	Positive	Negative	Positive
Mjojo vg, T/A Mabuka	Zone 1	Mulanje	Over 6 yrs	Own Field	Mixed Cropping	ABB	Kholobowa	1aopW8XK	Negative	Negative	Negative	Negative
Mjojo vg, T/A Mabuka	Zone 1	Mulanje	Over 6 yrs	Own Field	Mixed Cropping	ABB	Zanda	j650zPNi	Negative	Negative	Negative	Negative
Mangame vg, T/A Mabuka	Zone 1	Mulanje	Over 6 yrs	Relatives	Mixed Cropping	AAA	Ngerezi	jitmas78	Negative	Negative	Negative	Negative
Kalama vg, T/A Mabuka	Zone 1	Mulanje	1-3 yrs	Relatives	Mono Cropping	AAB	Khazanga	jT8ekUAh	Negative	Positive	Positive	Positive
Namaona vg, T/A Njema	Zone 1	Mulanje	1-3 yrs	Government	Mixed Cropping	AAA	Williams	ehu45z0g	Negative	Negative	Negative	Negative
Mangame vg, T/A Mabuka	Zone 1	Mulanje	Over 6 yrs	Relatives	Mixed Cropping	AAA	Ngerezi	rKyPO7x	Negative	Positive	Negative	Positive
Vilera vg, T/A Juma	Zone 1	Mulanje	4-6 yrs	Relatives	Mono Cropping	ABB	Kholobowa	hMIpOObl	Positive	Negative	Negative	Positive
Kalama vg, T/A Mabuka	Zone 1	Mulanje	1-3 yrs	Relatives	Mono Cropping	AAA	Kabuthu wamkulu	D7FH5Nwv	Positive	Negative	Negative	Positive
Zenje vg, T/A Mabuka	Zone 1	Mulanje	Over 6 yrs	Relatives	Mixed Cropping	ABB	Zanda	tFhWHExZ	Negative	Negative	Negative	Negative
Ng'omba,T/A Mabuka	Zone 1	Mulanje	1-3 yrs	Relatives	Mono Cropping	ABB	Zanda	6JVfjk	Negative	Negative	Negative	Negative
Mitumbira vg, T/A Mabuka	Zone 1	Mulanje	1-3 yrs	Relatives	Mixed Cropping	AAA	kabuthu	YATXPM	Negative	Negative	Negative	Negative
Bondo vg, T/A Mabuka	Zone 1	Mulanje	1-3 yrs	Own Field	Mixed Cropping	AAA	Kabuthu	MvH7FoYP	Negative	Negative	Negative	Negative
Mbewa vg, T/A Mabuka	Zone 1	Mulanje	1-3 yrs	Own Field	Mixed Cropping	ABB	Zanda	64MlvlmZ	Negative	Negative	Negative	Negative
Namaona vg, T/A Njema	Zone 1	Mulanje	1-3 yrs	Government	Mixed Cropping	AAA	Mulanje	81bgV4FC	Negative	Negative	Positive	Positive
Mangame vg, T/A Mabuka	Zone 1	Mulanje	Over 6 yrs	Relatives	Mixed Cropping	AAA	Kabuthu	fHXAZK	Negative	Negative	Positive	Positive
Bondo vg, T/A Mabuka	Zone 1	Mulanje	1-3 yrs	Own Field	Mixed Cropping	AAA	Ngerezi	rqQhWUWJ	Negative	Positive	Negative	Positive
Komiti vg, T/A Njema	Zone 1	Mulanje	Over 6 yrs	Relatives	Mixed Cropping	ABB	Zanda	LqxYnhK1	Negative	Negative	Negative	Negative
Mbewa vg, T/A Mabuka	Zone 1	Mulanje	Over 6 yrs	Relatives	Mixed Cropping	ABB	Zanda	kr7HrBu5	Negative	Positive	Negative	Positive
Namanya vg, T/A Mlolo	Zone 1	Nsanje	1-3 yrs	Own Field	Mixed Cropping	ABB	Zanda	eGngwgW8	Negative	Negative	Negative	Negative
Mthepheya vg, Chididi area, T/A Malemia	Zone 1	Nsanje	Over 6 yrs	Relatives	Mixed Cropping	AAA	Khazanga	htQPDx1z	Negative	Negative	Negative	Negative
Sorgin vg, T/A Mbenje	Zone 1	Nsanje	1-3 yrs	Purchase	Mono Cropping	AAA	Mulanje	kQdKR2Oy	Negative	Negative	Negative	Negative
Luciano 2 vg, T/A Malemia	Zone 1	Nsanje	1-3 yrs	Floods	Mono Cropping	ABB	Zanda	4cx1tMEb	Positive	Positive	Negative	Positive
Mthepheya vg, Chididi area, T/A Malemia	Zone 1	Nsanje	Over 6 yrs	Relatives	Mixed Cropping	AAA	Zomba red	bULxNfcu	Negative	Negative	Negative	Negative
Gatoma vg, T/A Mlolo	Zone 1	Nsanje	Over 6 yrs	Relatives	Mono Cropping	ABB	Zanda	5JOX1rCf	Negative	Negative	Negative	Negative
Mthepheya vg, Chididi area, T/A Malemia	Zone 1	Nsanje	Over 6 yrs	Relatives	Mixed Cropping	AAA	Kabuthu	OZ7EdHOc	Negative	Negative	Negative	Negative
Nkhasano vg, T/A Ndamela	Zone 1	Nsanje	1-3 yrs	Relatives	Mono Cropping	Not genotyped	Unknown	9O88ZoMz	Negative	Negative	Negative	Negative
Mthepheya vg, Chididi area, T/A Malemia	Zone 1	Nsanje	Over 6 yrs	Relatives	Mixed Cropping	AAA	Muli	uFENHjYH	Negative	Negative	Negative	Negative
Chapomoka vg, T/A Ndamela	Zone 1	Nsanje	Over 6 yrs	Relatives	Mixed Cropping	AAA	Kabuthu	t88GVPl2	Negative	Negative	Negative	Negative
Chapomoka vg, T/A Ndamela	Zone 1	Nsanje	Over 6 yrs	Floods	Mono Cropping	ABB	Kholobowa	vi6HaFSW	Positive	Positive	Negative	Positive
Mthepheya vg, Chididi area, T/A Malemia	Zone 1	Nsanje	Over 6 yrs	Relatives	Mixed Cropping	AAA	Chisili	i8nZN3iT	Negative	Negative	Negative	Negative
Mthepheya vg, Chididi area, T/A Malemia	Zone 1	Nsanje	Over 6 yrs	Relatives	Mixed Cropping	AA	Kalota	axwisEN9	Negative	Negative	Negative	Negative
Chikopa vg, T/A Ngolongoliwa	Zone 1	Thyolo	Over 6 yrs	Relatives	Mono Cropping	ABB	Zanda	uuf4K1fm	Positive	Negative	Negative	Positive
Kachimanga vg, T/A Kwethemule	Zone 1	Thyolo	1-3 yrs	Government	Mono Cropping	Not genotyped	Unknown	zEq8shAX	Negative	Negative	Negative	Negative
William vg, T/A Bvumbwe	Zone 1	Thyolo	1-3 yrs	Purchase	Mono Cropping	AAA	Williams	QvMTYD	Negative	Negative	Negative	Negative
Maganizo vg, T/A Maganizo	Zone 1	Thyolo	Over 6 yrs	Relatives	Mono Cropping	ABB	Zanda	HpcIearX	Positive	Positive	Negative	Positive
Ngamwani vg, T/A Kapichi	Zone 1	Thyolo	Over 6 yrs	Relatives	Mixed Cropping	AAA	Kabuthu	tyOIQBQR	Negative	Negative	Positive	Positive
Mzundu vg, T/A Nsabwe	Zone 1	Thyolo	1-3 yrs	Relatives	Mixed Cropping	AAA	Kabuthu	bI9uI9pj	Negative	Negative	Negative	Negative
Magombo vg, T/A Mchilamwela	Zone 1	Thyolo	1-3 yrs	Relatives	Mixed Cropping	AAA	Mulanje	V9Np7ADb	Negative	Negative	Positive	Positive
Ngamwani vg, T/A Kapichi	Zone 1	Thyolo	Over 6 yrs	Relatives	Mixed Cropping	AAB	Sukali	vqeguzJc	Negative	Negative	Negative	Negative
Magombo vg, T/A Mchilamwela	Zone 1	Thyolo	1-3 yrs	Relatives	Mixed Cropping	ABB	Zanda	U7gzbUOq	Negative	Positive	Negative	Positive
Kajawo vg, T/A Chimaliro	Zone 1	Thyolo	Over 6 yrs	Relatives	Mono Cropping	ABB	Kholobowa	IOjo1RDz	Negative	Negative	Negative	Negative
Gombe vg, T/A Thukutha	Zone 1	Thyolo	1-3 yrs	Relatives	Mixed Cropping	AAB	Sukali	eEVikGGb	Positive	Negative	Negative	Positive
Gombe vg, T/A Thukutha	Zone 1	Thyolo	Over 6 yrs	Relatives	Mixed Cropping	ABB	Kholobowa	SZdaaKY2	Negative	Negative	Negative	Negative
Ngamwani vg, T/A Kapichi	Zone 1	Thyolo	Over 6 yrs	Relatives	Mixed Cropping	ABB	Zanda	wHXArGbZ	Negative	Positive	Negative	Positive
Kajawo vg, T/A Chimaliro	Zone 1	Thyolo	Over 6 yrs	Relatives	Mixed Cropping	ABB	Zanda	gAyMmxzv	Negative	Positive	Negative	Positive
Gombe vg, T/A Thukutha	Zone 1	Thyolo	Over 6 yrs	Relatives	Mixed Cropping	AAA	Mulanje	LzcGMnsf	Negative	Negative	Positive	Positive
Magombo vg, T/A Mchilamwela	Zone 1	Thyolo	1-3 yrs	Relatives	Mixed Cropping	AAA	Kabuthu	XRmNv63Y	Negative	Negative	Positive	Positive
Mlawanya vg, T/A Mbawela	Zone 1	Thyolo	1-3 yrs	Relatives	Mixed Cropping	AAA	Mulanje	IsVC8b6W	Negative	Negative	Negative	Negative
Kumadzi vg, T/A Kapichi	Zone 1	Thyolo	Over 6 yrs	Relatives	Mono Cropping	ABB	Zanda	31i5TxSz	Negative	Positive	Negative	Positive
Kuweluza 2 vg, T/A Changata	Zone 1	Thyolo	4-6 yrs	Own Field	Mixed Cropping	ABB	Zanda	sduLWOcg	Negative	Positive	Negative	Positive
Mdalachitutu, T/A Chamba	Zone 2	Machinga	Over 6 yrs	Relatives	Mono Cropping	ABB	Zanda	tpt5Qjqu	Negative	Negative	Negative	Negative
Abuduh vg, T/A Kapoloma	Zone 2	Machinga	Over 6 yrs	Relatives	Mixed Cropping	ABB	Kholobowa	p8xrrH	Negative	Positive	Negative	Positive
Abuduh vg, T/A Kapoloma	Zone 2	Machinga	Over 6 yrs	Relatives	Mixed Cropping	AAB	Sukali	ySOCAU	Positive	Negative	Negative	Positive
Abuduh vg, T/A Kapoloma	Zone 2	Machinga	Over 6 yrs	Relatives	Mixed Cropping	ABB	Zanda	ORzNL0GN	Negative	Negative	Negative	Negative
Simoni vg, T/A Nankumba	Zone 2	Mangochi	Over 6 yrs	Purchase	Mixed Cropping	ABB	Zanda	OHpsSj	Negative	Negative	Negative	Negative
Somba vg, Bwananyambi	Zone 2	Mangochi	4-6 yrs	Own Field	Mono Cropping	AAA	Kabuthu	jtndGt	Negative	Negative	Negative	Negative
Mpumbe vg, T/ A Mponda	Zone 2	Mangochi	Over 6 yrs	Floods	Mixed Cropping	ABB	Zanda	JiBhbm	Negative	Negative	Negative	Negative
Chowe 3 vg, T/A Chowe	Zone 2	Mangochi	Over 6 yrs	Relatives	Mono Cropping	ABB	Zanda	tMVbBf	Negative	Negative	Negative	Negative
Katole vg, T/A Namkumba	Zone 2	Mangochi	1-3 yrs	Floods	Mixed Cropping	ABB	kholobowa	AW24b2	Negative	Negative	Negative	Negative
Bwadzulu vg, T/A Namkumba	Zone 2	Mangochi	4-6 yrs	Relatives	Mono Cropping	ABB	Kholobowa	wJ2AGX	Negative	Negative	Negative	Negative
Jazaka Lodge, T/A Jalasi	Zone 2	Mangochi	1-3 yrs	Relatives	Mono Cropping	AAA	Kabuthu	onMg2N	Negative	Negative	Negative	Negative
Minyanga vg, T/A Jalasi	Zone 2	Mangochi	Over 6 yrs	Relatives	Mixed Cropping	AAB	Nakashuga	OFvbXL	Negative	Negative	Negative	Negative
Salima vg, T/A Chowe	Zone 2	Mangochi	Over 6 yrs	Relatives	Mixed Cropping	ABB	Zanda	Or3LYe	Negative	Negative	Negative	Negative
Saidi vg, T/A Jalasi	Zone 2	Mangochi	Over 6 yrs	Relatives	Mono Cropping	ABB	Zanda	x8ywzN	Negative	Negative	Negative	Negative
Utawaleza farm, T/A Mponda	Zone 2	Mangochi	1-3 yrs	Purchase	Mono Cropping	AAA	Williams	BZeqAc	Negative	Negative	Negative	Negative
Simoni vg, T/A Nankumba	Zone 2	Mangochi	Over 6 yrs	Purchase	Mixed Cropping	ABB	Kholobowa	yGG7DN	Negative	Negative	Negative	Negative
Minyanga vg, T/A Jalasi	Zone 2	Mangochi	Over 6 yrs	Relatives	Mono Cropping	ABB	Zanda	cpDK39	Positive	Negative	Negative	Positive
Chiganga vg, T/A Chimwala	Zone 2	Mangochi	Over 6 yrs	Relatives	Mixed Cropping	ABB	Zanda	mHtjwo	Negative	Negative	Negative	Negative
Misesa vg, T/A Chimwala	Zone 2	Mangochi	1-3 yrs	Purchase	Mono Cropping	ABB	Kholobowa	qlsBZ0	Negative	Negative	Negative	Negative
Ngoma vg, T/A Bwananyambi	Zone 2	Mangochi	4-6 yrs	Relatives	Mixed Cropping	AAB	Sukali	39kxl8	Positive	Negative	Negative	Positive
Katole vg, T/A Namkumba	Zone 2	Mangochi	1-3 yrs	Relatives	Mixed Cropping	AAB	Nakashuga	uEZWJ6	Negative	Negative	Negative	Negative
Chiganga vg, T/A Chimwala	Zone 2	Mangochi	Over 6 yrs	Relatives	Mixed Cropping	AAA	Muli	vWy6I5	Positive	Negative	Negative	Positive
Kuluwe vg, T/A Jalasi	Zone 2	Mangochi	Over 6 yrs	Relatives	Mixed Cropping	ABB	Kholobowa	JgS1QA	Negative	Negative	Negative	Negative
Kela vg, Mponda	Zone 2	Mangochi	1-3 yrs	Relatives	Mono Cropping	ABB	Kholobowa	qLWcGa	Negative	Negative	Negative	Negative
Kuluwe vg, T/A Jalasi	Zone 2	Mangochi	Over 6 yrs	Relatives	Mono Cropping	ABB	Zanda	kuDTVZ	Negative	Negative	Negative	Negative
Makumba GVH, T/A Chowe	Zone 2	Mangochi	1-3 yrs	Relatives	Mixed Cropping	ABB	Zanda	VggTgo	Positive	Negative	Negative	Positive
Mkambiri vg, T/A Jalasi	Zone 2	Mangochi	1-3 yrs	Relatives	Mono Cropping	Not genotyped	Unknown	gavhsFkE	Negative	Negative	Negative	Negative
Ngoma vg, T/A Bwananyambi	Zone 2	Mangochi	4-6 yrs	Relatives	Mono Cropping	ABB	Zanda	mN1zsr	Negative	Negative	Negative	Negative
Chiganga vg, T/A Chimwala	Zone 2	Mangochi	Over 6 yrs	Relatives	Mixed Cropping	ABB	Kholobowa	vPSyYm	Negative	Negative	Negative	Negative
Kaduya vg, T/A Kaduya	Zone 2	Phalombe	4-6 yrs	Relatives	Mono Cropping	AAA	Kabuthu	YEQPA3CM	Negative	Negative	Negative	Negative
Kamoto vg, T/A Nazombe	Zone 2	Phalombe	Over 6 yrs	Relatives	Mono Cropping	AAA	Kabuthu	WqgpAJ9c	Negative	Negative	Negative	Negative
Chiduba vg, T/A Nazombe	Zone 2	Phalombe	Over 6 yrs	Relatives	Mono Cropping	AAA	Kabuthu	i4lGJWdt	Negative	Negative	Positive	Positive
Kamoto vg, T/A Nazombe	Zone 2	Phalombe	Over 6 yrs	Relatives	Mixed Cropping	ABB	Zanda	bZkFJMnc	Negative	Negative	Negative	Negative
Manyamba vg, T/A Nkhulambe	Zone 2	Phalombe	4-6 yrs	Relatives	Mixed Cropping	AAA	Mulanje	MHRlggYa	Negative	Negative	Positive	Positive
Phondoma vg, T/A Mkhumba	Zone 2	Phalombe	1-3 yrs	Own Field	Mixed Cropping	ABB	Zanda	6vvBIMS5	Positive	Negative	Negative	Positive
Maluwa vg, T/A Jenala	Zone 2	Phalombe	1-3 yrs	Floods	Mixed Cropping	AAB	Sukali	2s8o5qDV	Negative	Negative	Negative	Negative
Chiduba vg, T/A Nazombe	Zone 2	Phalombe	Over 6 yrs	Relatives	Mono Cropping	ABB	Zanda	HKZoJnnK	Positive	Negative	Positive	Positive
Muhike vg, T/A Mkhumba	Zone 2	Phalombe	Over 6 yrs	Relatives	Mono Cropping	ABB	Kholobowa	JoIFGm	Negative	Negative	Negative	Negative
Maluwa vg, T/A Jenala	Zone 2	Phalombe	1-3 yrs	Purchase	Mono Cropping	ABB	Kholobowa	Vmfoz9rn	Negative	Negative	Negative	Negative
Tibu vg, T/A Kaduya	Zone 2	Phalombe	1-3 yrs	Own Field	Mono Cropping	AAA	Kabuthu	0suEmhGv	Negative	Negative	Negative	Negative
Manyamba vg, T/A Nkhulambe	Zone 2	Phalombe	4-6 yrs	Relatives	Mixed Cropping	ABB	Zanda	jk2Zwdt8	Negative	Negative	Negative	Negative
Mphipa vg, T/A Kalezela	Zone 2	Phalombe	4-6 yrs	Own Field	Mixed Cropping	ABB	Zanda	NvlvSlro	Negative	Negative	Negative	Negative
Tibu vg, T/A Kaduya	Zone 2	Phalombe	1-3 yrs	Relatives	Mono Cropping	ABB	Zanda	Tb62MOsp	Negative	Negative	Negative	Negative
Maluwa vg, T/A Jenala	Zone 2	Phalombe	1-3 yrs	Purchase	Mixed Cropping	ABB	Zanda	T35oetl1	Negative	Negative	Negative	Negative
Namasi vg, T/A Kaduya	Zone 2	Phalombe	1-3 yrs	Government	Mixed Cropping	AAB	Sukali	lZFefdxE	Positive	Negative	Negative	Positive
Namasi vg, T/A Kaduya	Zone 2	Phalombe	1-3 yrs	Government	Mixed Cropping	AAA	Williams	omBbFoDh	Negative	Negative	Negative	Negative
Nipweza vg, T/A Jenala	Zone 2	Phalombe	4-6 yrs	Relatives	Mono Cropping	ABB	Zanda	R5z6PoN4	Negative	Positive	Negative	Positive
Kamoto vg, T/A Nazombe	Zone 2	Phalombe	Over 6 yrs	Relatives	Mono Cropping	AAB	Sukali	V2uz2W37	Negative	Negative	Negative	Negative
Samanua vg, T/A Mwambo	Zone 2	Zomba	4-6 yrs	Relatives	Mono Cropping	ABB	Kholobowa	8ZUwmQ1a	Positive	Negative	Negative	Positive
Tawakali vg, T/A Chikowi	Zone 2	Zomba	4-6 yrs	Relatives	Mixed Cropping	ABB	Zanda	0WAWth	Positive	Negative	Negative	Positive
Benedicto vg, T/A Chikowi	Zone 2	Zomba	1-3 yrs	Relatives	Mono Cropping	ABB	Kholobowa	QWUocitM	Negative	Negative	Negative	Negative
Chimtali vg, T/A Chikowi	Zone 2	Zomba	4-6 yrs	Relatives	Mixed Cropping	ABB	Kholobowa	pDyH1EXs	Negative	Negative	Negative	Negative
Minyanga vg, T/A Mwambo	Zone 2	Zomba	Over 6 yrs	Relatives	Mono Cropping	ABB	Zanda	j4UUvGzH	Positive	Negative	Negative	Positive
Benedicto vg, T/A Chikowi	Zone 2	Zomba	1-3 yrs	Relatives	Mono Cropping	AAB	Sukali	ZvN5CAPw	Negative	Negative	Negative	Negative
Chintali vg, T/A Chikowi,	Zone 2	Zomba	Over 6 yrs	Relatives	Mixed Cropping	AAA	Nasili	ucvEXq9P	Negative	Negative	Positive	Positive
Matama vg, T/A Mwambo	Zone 2	Zomba	Over 6 yrs	Relatives	Mono Cropping	ABB	Zanda	MGCogpqF	Negative	Negative	Negative	Negative
Malewa vg, T/A Mwambo	Zone 2	Zomba	1-3 yrs	Own Field	Mixed Cropping	ABB	Kholobowa	f0eofevS	Positive	Positive	Negative	Positive
Mtomoni vg, T/A Malemia	Zone 2	Zomba	Over 6 yrs	Relatives	Mixed Cropping	ABB	Kholobowa	fy86KDPz	Positive	Negative	Negative	Positive
Masikini vg, T/A Mwambo	Zone 2	Zomba	1-3 yrs	Floods	Mono Cropping	ABB	Zanda	2J8HJRGL	Negative	Positive	Negative	Positive
Chintali vg, T/A Chikowi,	Zone 2	Zomba	4-6 yrs	Relatives	Mixed Cropping	AAA	Zomba green	AbcNv0e9	Negative	Negative	Positive	Negative
Chimtali vg, T/A Chikowi	Zone 2	Zomba	4-6 yrs	Relatives	Mixed Cropping	AAA	Zomba red	fjlEOkCd	Negative	Negative	Negative	Negative
Mpheta vg, T/A Mwambo	Zone 2	Zomba	Over 6 yrs	Relatives	Mono Cropping	ABB	Zanda	ESxeaboZ	Negative	Negative	Negative	Negative
Benedicto vg, T/A Chikowi	Zone 2	Zomba	1-3 yrs	Relatives	Mono Cropping	ABB	Magombo	aGAKLJ8E	Negative	Negative	Negative	Negative
Kalinde vg, Mwambo	Zone 2	Zomba	Over 6 yrs	Relatives	Mono Cropping	ABB	Zanda	kVcKviMH	Positive	Negative	Negative	Positive
Mtomoni vg, T/A Malemia	Zone 2	Zomba	Over 6 yrs	Relatives	Mixed Cropping	ABB	Zanda	9J0E3z5y	Negative	Negative	Negative	Negative
Chimtali vg, T/A Chikowi	Zone 2	Zomba	4-6 yrs	Relatives	Mixed Cropping	AAA	Mulanje	95uVbZa6	Negative	Negative	Positive	Positive
Kumfunda,T/A Kachere	Zone 3	Dedza	4-6 yrs	Relatives	Mono Cropping	ABB	Kholobowa	UYjdRr	Negative	Negative	Negative	Negative
Khanganya, T/A Kamenyagwaza	Zone 3	Dedza	Over 6 yrs	Relatives	Mono Cropping	ABB	Kholobowa	bGvEy2	Negative	Negative	Negative	Negative
Simon, T/A Kaphuka	Zone 3	Dedza	Over 6 yrs	Relatives	Mixed Cropping	AAA	Mulanje	AfMLjq	Negative	Negative	Negative	Negative
Lumwira vg, T/A Kachindamoto	Zone 3	Dedza	1-3 yrs	Relatives	Mono Cropping	ABB	Zanda	gINwG4	Negative	Negative	Negative	Negative
Kumfunda, T/A Kachere	Zone 3	Dedza	1-3 yrs	Relatives	Mixed Cropping	Not genotyped	Amosi	6bCEgB	Negative	Negative	Negative	Negative
Chamadenga, T/A Kachere	Zone 3	Dedza	Over 6 yrs	Relatives	Mono Cropping	ABB	Kholobowa	u1YmR0	Negative	Negative	Negative	Negative
Maiwaza vg, T/A Kachindamoto	Zone 3	Dedza	4-6 yrs	Relatives	Mono Cropping	ABB	Kholobowa	jG9gWE	Negative	Negative	Negative	Negative
Kabulika 1 vg, T/A kachindamoto	Zone 3	Dedza	Over 6 yrs	Relatives	Mono Cropping	ABB	Kholobowa	gfKNKu	Negative	Negative	Negative	Negative
Chejelo vg, T/A Kachindamoto	Zone 3	Dedza	1-3 yrs	Relatives	Mono Cropping	ABB	Zanda	ofVKIk	Negative	Positive	Negative	Positive
Simon ,T/A Kaphuka	Zone 3	Dedza	Over 6 yrs	Relatives	Mixed Cropping	Not genotyped	Unknown	tPQsX2	Negative	Positive	Positive	Positive
Kakhome vg, T/A Kachindamoto	Zone 3	Dedza	1-3 yrs	Ngo/Church	Mixed Cropping	AAA	Mulanje	NV1fon	Positive	Negative	Positive	Positive
Mitondo, T/A Chilikumwendo	Zone 3	Dedza	Over 6 yrs	Relatives	Mixed Cropping	ABB	Zanda	Tkb1BB	Negative	Negative	Negative	Negative
Maiwaza vg, T/A Kachindamoto	Zone 3	Dedza	4-6 yrs	Relatives	Mixed Cropping	ABB	Zanda	pqRQLD	Positive	Negative	Negative	Positive
Kakhome vg, T/A Kachindamoto	Zone 3	Dedza	1-3 yrs	Floods	Mono Cropping	ABB	Kholobowa	q8OySM	Negative	Negative	Positive	Positive
Njuchi, T/A Kapbuka	Zone 3	Dedza	Over 6 yrs	Relatives	Mixed Cropping	ABB	Kholobowa	KLTiDo	Negative	Negative	Negative	Negative
Khanganya, T/A Kamenyagwaza	Zone 3	Dedza	Over 6 yrs	Relatives	Mixed Cropping	ABB	Zanda	tABFWx	Negative	Negative	Negative	Negative
Saiti vg, T/ A Kachindamoto	Zone 3	Dedza	1-3 yrs	Relatives	Mono Cropping	ABB	Zanda	RWKuPn	Positive	Negative	Negative	Positive
Sitolo, T/A Kachere	Zone 3	Dedza	1-3 yrs	Relatives	Mixed Cropping	ABB	Kholobowa	RnT7ho	Negative	Negative	Negative	Negative
Kandiyani	Zone 3	Lilongwe	1-3 yrs	Purchase	Mono Cropping	ABB	Zanda	IcXhjT	Negative	Negative	Negative	Negative
Chaima vg, T/A Chimutu	Zone 3	Lilongwe	Over 6 yrs	Relatives	Mixed Cropping	ABB	Zanda	4pClGD	Negative	Negative	Negative	Negative
Kabuthu, T/Chinseka	Zone 3	Lilongwe	4-6 yrs	Relatives	Mono Cropping	AAA	Williams	t4rK9v	Negative	Negative	Negative	Negative
Area 25, T/A Chitukula	Zone 3	Lilongwe	Over 6 yrs	Purchase	Mixed Cropping	AAB	Sukali	pGPELv	Negative	Negative	Negative	Negative
Kumapira, T/A Chadza	Zone 3	Lilongwe	Over 6 yrs	Relatives	Mono Cropping	ABB	Zanda	r1DAUi	Negative	Positive	Negative	Positive
Lameki vg, T/A Chimutu	Zone 3	Lilongwe	Over 6 yrs	Relatives	Mono Cropping	ABB	kholobowa	kZzTkR	Negative	Positive	Negative	Positive
Kandiyani	Zone 3	Lilongwe	1-3 yrs	Purchase	Mono Cropping	AA	Suwechi	DaFRyj	Negative	Negative	Negative	Negative
Kabuthu, T/A Chinseka	Zone 3	Lilongwe	Over 6 yrs	Relatives	Mono Cropping	ABB	Kholobowa	9N2paA	Negative	Negative	Negative	Negative
Kandiyani experimental station	Zone 3	Lilongwe	1-3 yrs	Purchase	Mixed Cropping	AAB	Ndoki	nVgWQx	Negative	Negative	Negative	Negative
Chaima vg, T/A Chimutu	Zone 3	Lilongwe	Over 6 yrs	Relatives	Mixed Cropping	ABB	Kholobowa	vTw1OY	Negative	Negative	Negative	Negative
Kandiyani experimental	Zone 3	Lilongwe	1-3 yrs	Purchase	Mixed Cropping	AAA	Zomba green	6yUdja	Negative	Negative	Negative	Negative
Area 25, T/A Chitukula	Zone 3	Lilongwe	1-3 yrs	Purchase	Mixed Cropping	AAA	Williams	ju01iD	Negative	Negative	Negative	Negative
Fanuel,T/A Chinseka	Zone 3	Lilongwe	Over 6 yrs	Relatives	Mixed Cropping	AAA	Zanda	Bzck55	Negative	Negative	Negative	Negative
Kanyambo vg, T/A Malengachazi	Zone 3	Nkhotakota	Over 6 yrs	Purchase	Mixed Cropping	ABB	Zambia	MLW-s9umzp	Negative	Negative	Positive	Positive
Yohane vg, T/A Mphonde	Zone 3	Nkhotakota	Over 6 yrs	Relatives	Mono Cropping	ABB	Zanda	MLW-PZbANo	Negative	Negative	Negative	Negative
Kaswaya Vg, T/A Kafuzira	Zone 3	Nkhotakota	1-3 yrs	Own Field	Mono Cropping	ABB	Zanda	MLW-sztNjW	Negative	Positive	Negative	Positive
Kachimera vg, Kafuzira	Zone 3	Nkhotakota	Over 6 yrs	Relatives	Mixed Cropping	AAA	Munowa	MLW-kZzTkR	Negative	Positive	Negative	Positive
Kachimera vg, Kafuzira	Zone 3	Nkhotakota	1-3 yrs	Own Field	Mixed Cropping	AAA	Tondiyama	MLW-Hfxqeq	Negative	Negative	Negative	Negative
Malunga vg, T/A Mwazama	Zone 3	Nkhotakota	4-6 yrs	Relatives	Mono Cropping	ABB	Zanda	MLW-LHzxaH	Negative	Negative	Negative	Negative
Njewa vg, T/A Mwazama	Zone 3	Nkhotakota	1-3 yrs	Relatives	Mono Cropping	AAA	Zanda	MLW-BmNG2C	Positive	Negative	Negative	Positive
Mowe area, T/A Kanyenda	Zone 3	Nkhotakota	Over 6 yrs	Relatives	Mono Cropping	AAB	Sukali	MLW-a8HleQ	Negative	Positive	Negative	Positive
Kanyambo vg, T/A Malengachazi	Zone 3	Nkhotakota	Over 6 yrs	Relatives	Mixed Cropping	ABB	Kholobowa	MLW-jkFT3V	Negative	Negative	Negative	Negative
Patamoyo vg, T/A kanyenda	Zone 3	Nkhotakota	Over 6 yrs	Relatives	Mixed Cropping	ABB	Kholobowa	MLW-KQb4yO	Positive	Negative	Negative	Positive
Yusufu vg, T/A Malezachazi	Zone 3	Nkhotakota	Over 6 yrs	Relatives	Mono Cropping	ABB	Zanda	MLW-vxKyv4	Positive	Negative	Negative	Positive
Mowe area, T/A Kanyenda	Zone 3	Nkhotakota	Over 6 yrs	Relatives	Mono Cropping	ABB	Kholobowa	MLW-egX323	Negative	Positive	Negative	Positive
Yohane vg, T/A Mphonde	Zone 3	Nkhotakota	Over 6 yrs	Relatives	Mono Cropping	ABB	Kholobowa	MLW-eH6mMH	Negative	Negative	Negative	Negative
Patamoyo vg, T/A kanyenda	Zone 3	Nkhotakota	1-3 yrs	Relatives	Mixed Cropping	ABB	Zanda	MLW-kAPIdC	Positive	Negative	Positive	Positive
Mowe area, T/A Kanyenda	Zone 3	Nkhotakota	Over 6 yrs	Relatives	Mono Cropping	ABB	Zambia	MLW-DbXg8R	Positive	Negative	Negative	Positive
Muthanje vg, T/A Kanyenda	Zone 3	Nkhotakota	Over 6 yrs	Relatives	Mixed Cropping	ABB	Zanda	MLW-2Yw2Wi	Positive	Negative	Positive	Positive
Ngwata vg, T/A Mwazama	Zone 3	Nkhotakota	Over 6 yrs	Purchase	Mono Cropping	ABB	Zanda	MLW-wfnIDf	Negative	Negative	Negative	Negative
Mbewa vg, T/A Malengachazi	Zone 3	Nkhotakota	4-6 yrs	Relatives	Mono Cropping	ABB	Zambia	MLW-MxzuzM	Negative	Positive	Negative	Positive
Kahumbe T/A Masasa	Zone 3	Ntcheu	Over 6 yrs	Relatives	Mixed Cropping	ABB	Zanda	MLW-dnWnhJ	Negative	Negative	Negative	Negative
Kahumbe, TA Masasa	Zone 3	Ntcheu	Over 6 yrs	Relatives	Mono Cropping	Not genotyped	Katsinzi	MLW-mNz3uj	Negative	Negative	Negative	Negative
Takumana vg, T/A Ndindi	Zone 3	Salima	1-3 yrs	Relatives	Mono Cropping	ABB	Zanda	TCZJBc	Negative	Negative	Negative	Negative
Chimphanga vg, T/ A Maganga	Zone 3	Salima	Over 6 yrs	Relatives	Mono Cropping	ABB	Kholobowa	b6Z05h	Negative	Negative	Negative	Negative
Chimbala vg, T/A Kalonga	Zone 3	Salima	1-3 yrs	Relatives	Mixed Cropping	ABB	Kholobowa	C89Plt	Negative	Negative	Negative	Negative
Sawopampeni vg, T/A Mwanza	Zone 3	Salima	1-3 yrs	Relatives	Mono Cropping	ABB	Kholobowa	B3TAdV	Negative	Negative	Negative	Negative
Kaziche vg, T/A Kabwiri	Zone 3	Salima	1-3 yrs	Relatives	Mono Cropping	ABB	Zanda	1PMqvB	Negative	Negative	Negative	Negative
Back to eden farm, chikumba vg, T/A Kalonga	Zone 3	Salima	1-3 yrs	Purchase	Mixed Cropping	AAA	Williams	PT7qwA	Negative	Negative	Negative	Negative
Siyasiya vg, T/A Khombeza	Zone 3	Salima	1-3 yrs	Relatives	Mono Cropping	ABB	Zanda	VaKmoi	Negative	Negative	Negative	Negative
Mankhwazi vg, T/A Khombeza	Zone 3	Salima	1-3 yrs	Own Field	Mixed Cropping	ABB	Zanda	pfZx4F	Negative	Positive	Negative	Positive
Sawopampeni vg, T/A Mwanza	Zone 3	Salima	4-6 yrs	Relatives	Mono Cropping	AAB	Sukali	65dZul	Negative	Negative	Negative	Negative
Kabwiritsere vg, T/A Kalonga	Zone 3	Salima	1-3 yrs	Relatives	Mono Cropping	ABB	Zanda	Ax2BqS	Negative	Negative	Negative	Negative
Chiboka vg, T/A Ndindi	Zone 3	Salima	4-6 yrs	Relatives	Mixed Cropping	ABB	Zanda	h7Z8hO	Negative	Negative	Negative	Negative
Chimphanga vg, T/ A Maganga	Zone 3	Salima	Over 6 yrs	Relatives	Mono Cropping	ABB	Zanda	BLK7r1	Negative	Negative	Negative	Negative
Mtendeweka vg, Mwaulambiya	Zone 4	Chitipa	1-3 yrs	Relatives	Mixed Cropping	Not genotyped	Kambani	ftvYat	Positive	Negative	Negative	Positive
Zingalupiri, T/A Mwaulambia	Zone 4	Chitipa	4-6 yrs	Relatives	Mixed Cropping	AAA	Mulanje	c3YL0I	Negative	Negative	Negative	Negative
Mbaula vg, T/A Wenya	Zone 4	Chitipa	4-6 yrs	Relatives	Mixed Cropping	ABB	Zambia	Yd0Ifk	Negative	Negative	Negative	Negative
T/A Mwaulambia	Zone 4	Chitipa	Over 6 yrs	Government	Mono Cropping	ABB	Zomba red	gzvFVn	Negative	Negative	Negative	Negative
Lidwell vg, T//A	Zone 4	Chitipa	Over 6 yrs	Government	Mixed Cropping	Not genotyped	Unknown	Vfru6B	Negative	Negative	Negative	Negative
Mwakwenda vg, T/A Mwenewanda	Zone 4	Chitipa	Over 6 yrs	Own Field	Mixed Cropping	ABB	Kholobowa	ng8Ozg	Positive	Negative	Negative	Positive
Chipweya vg, T/A Mwenemisuku	Zone 4	Chitipa	1-3 yrs	Government	Mixed Cropping	Not genotyped	Kambani	28BjWW	Positive	Negative	Negative	Positive
Mwandisi 3, T/A Mwenemsuku	Zone 4	Chitipa	Over 6 yrs	Own Field	Mixed Cropping	Not genotyped	Kambani	wPYH8q	Negative	Negative	Negative	Negative
Mtemwamukondo, wenya trading centre, T/A Wenya	Zone 4	Chitipa	Over 6 yrs	Relatives	Mixed Cropping	ABB	Zanda	agToOm	Positive	Negative	Negative	Positive
Mwakwenda vg, T/A Mwenewanda	Zone 4	Chitipa	1-3 yrs	Purchase	Mixed Cropping	ABB	Zambia	xy8U3A	Negative	Negative	Negative	Negative
Lidwell vg, T//A	Zone 4	Chitipa	Over 6 yrs	Relatives	Mixed Cropping	Not genotyped	Kambani	dUKRSl	Negative	Negative	Negative	Negative
Mwakwenda vg, T/A Mwenewanda	Zone 4	Chitipa	Over 6 yrs	Own Field	Mono Cropping	AAA	Mulanje	dgDFji	Positive	Negative	Negative	Positive
Mtendeweka vg, Mwaulambiya	Zone 4	Chitipa	1-3 yrs	Relatives	Mixed Cropping	AAB	Zambia	28fgta	Negative	Negative	Negative	Negative
Chipweya vg, T/A Mwenemisuku	Zone 4	Chitipa	4-6 yrs	Relatives	Mixed Cropping	ABB	kenya	d9aZtM	Positive	Negative	Negative	Positive
Nakasali vg, T/A Wenya	Zone 4	Chitipa	Over 6 yrs	Relatives	Mono Cropping	ABB	Harare	lkflea	Negative	Negative	Negative	Negative
Mwandisi 3, T/A Mwenemsuku	Zone 4	Chitipa	4-6 yrs	Government	Mixed Cropping	AAA	Mulanje	42fr1r	Negative	Negative	Negative	Negative
Mtemwamukondo, wenya trading centre, T/A Wenya	Zone 4	Chitipa	Over 6 yrs	Relatives	Mixed Cropping	ABB	Harare silver	w9FehH	Negative	Negative	Negative	Negative
Mwandisi 3, T/A Mwenemsuku	Zone 4	Chitipa	Over 6 yrs	Relatives	Mixed Cropping	ABB	Zambia	ZBs3KT	Positive	Negative	Negative	Positive
Mbaula vg, T/A Wenya	Zone 4	Chitipa	4-6 yrs	Relatives	Mixed Cropping	ABB	Harare	Bj4azr	Positive	Negative	Negative	Positive
Mbaula vg, T/A Wenya	Zone 4	Chitipa	4-6 yrs	Relatives	Mixed Cropping	AAA	Zomba red	dbbgUX	Negative	Negative	Negative	Negative
Lidwell vg, T//A	Zone 4	Chitipa	Over 6 yrs	Relatives	Mixed Cropping	ABB	Harare	MV25Ez	Positive	Negative	Negative	Positive
Mtendeweka vg, Mwaulambiya	Zone 4	Chitipa	1-3 yrs	Relatives	Mixed Cropping	AAB	Ndoki	5jxy5A	Positive	Negative	Negative	Positive
Mwamkono 3, T/A Mwenemisuku	Zone 4	Chitipa	4-6 yrs	Government	Mixed Cropping	AAA	Mulanje	bdCg40	Negative	Negative	Negative	Negative
Nakasali vg, T/A Wenya	Zone 4	Chitipa	Over 6 yrs	Relatives	Mixed Cropping	AAA	Zanda	r100b9	Negative	Negative	Negative	Negative
Zingalupiri, T/A Mwaulambia	Zone 4	Chitipa	Over 6 yrs	Relatives	Mixed Cropping	ABB	Zambia	CxU9EC	Negative	Negative	Negative	Negative
Mwamkono 3, T/A Mwenemisuku	Zone 4	Chitipa	4-6 yrs	Government	Mixed Cropping	ABB	Kholobowa	zwxycy	Negative	Negative	Negative	Negative
Mtemwamukondo, wenya trading centre, T/A Wenya	Zone 4	Chitipa	Over 6 yrs	Relatives	Mixed Cropping	ABB	Harare green	cQbn6w	Negative	Negative	Negative	Negative
Mwangulukulu,T/A Mwakaoko	Zone 4	Karonga	1-3 yrs	Relatives	Mono Cropping	ABB	Zanzibar	yQU0xB	Positive	Negative	Negative	Positive
Mwakawiyili vg, kilipula	Zone 4	Karonga	4-6 yrs	Relatives	Mono Cropping	ABB	Zanda	aMJh8W	Negative	Negative	Negative	Negative
Mwandenga vg, T/A Mwakaoko	Zone 4	Karonga	Over 6 yrs	Purchase	Mixed Cropping	ABB	Kenya	sd1Lvw	Negative	Negative	Negative	Negative
Mwangulukulu,T/A Mwakaoko	Zone 4	Karonga	1-3 yrs	Relatives	Mono Cropping	AA	Mthwika	2vQhDQ	Positive	Positive	Positive	Positive
Mwaisondola vg, Ngana area, T/A Mwakako	Zone 4	Karonga	Over 6 yrs	Relatives	Mixed Cropping	ABB	Zambia	IM5k5f	Positive	Negative	Negative	Positive
Mwambule, T/A Kyungu	Zone 4	Karonga	1-3 yrs	Relatives	Mono Cropping	AA	Mthwika	BYtUpB	Negative	Negative	Negative	Negative
Mwambero vg, T/A Kyungu	Zone 4	Karonga	Over 6 yrs	Relatives	Mixed Cropping	ABB	Zambia	slBeek	Positive	Negative	Negative	Positive
Mwandenga vg, T/A Mwakaoko	Zone 4	Karonga	Over 6 yrs	Purchase	Mixed Cropping	AAA	Mwamunyira	2ZYj8h	Negative	Negative	Negative	Negative
Mwakaoko vg, T/ A Mwakaoko	Zone 4	Karonga	Over 6 yrs	Own Field	Mixed Cropping	ABB	Kenya	zz6dHC	Negative	Negative	Negative	Negative
Muhango, T/A Wasambo	Zone 4	Karonga	4-6 yrs	Relatives	Mixed Cropping	Not genotyped	Bindika	2OYDx2	Negative	Negative	Negative	Negative
Mwangulukulu,T/A Mwakaoko	Zone 4	Karonga	1-3 yrs	Relatives	Mono Cropping	AAB	Ndoki	S7sNPl	Positive	Negative	Negative	Positive
Mwangulukulu,T/A Mwakaoko	Zone 4	Karonga	1-3 yrs	Relatives	Mono Cropping	Not genotyped	Kambani	mLyj8L	Positive	Negative	Negative	Positive
Mwakawiyili vg, kilipula	Zone 4	Karonga	4-6 yrs	Relatives	Mono Cropping	ABB	Kholobowa	ZQfNu0	Negative	Negative	Negative	Negative
Kayunga vg, T/A Kyungu	Zone 4	Karonga	Over 6 yrs	Relatives	Mixed Cropping	ABB	Zanda	YVXsLB	Positive	Negative	Negative	Positive
Mwakawiyili vg, T/A kilipula	Zone 4	Karonga	4-6 yrs	Relatives	Mono Cropping	ABB	Zanzibar	Ky6HRn	Negative	Negative	Negative	Negative
Kamlongolela 1, T/ A kilipula	Zone 4	Karonga	Over 6 yrs	Relatives	Mixed Cropping	AA	Mthwika	yQU0xB	Negative	Negative	Positive	Positive
Mzuzu RTC	Zone 4	Nkhatabay	1-3 yrs	Purchase	Mono Cropping	AAB	Sukali	4IOuXe	Positive	Negative	Negative	Positive
Lunyangwa Research Station, Mzuzu	Zone 4	Nkhatabay	1-3 yrs	Purchase	Mono Cropping	AAA	Mulanje	tDFw8y	Negative	Negative	Positive	Positive
Mtambwa vg, T/A Fukamalaza	Zone 4	Nkhatabay	Over 6 yrs	Own Field	Mixed Cropping	AAA	Zeru	3gEtl0	Negative	Negative	Negative	Negative
Mzuzu RTC	Zone 4	Nkhatabay	1-3 yrs	Purchase	Mono Cropping	AAA	Kafupi	zgJjAG	Negative	Negative	Negative	Negative
John chiumia Vg, T/A Kabunduli	Zone 4	Nkhatabay	Over 6 yrs	Government	Mixed Cropping	AAA	Zanda	MMJXGo	Negative	Negative	Positive	Positive
Gooka T/A Kamuchibazi	Zone 4	Nkhatabay	Over 6 yrs	Relatives	Mixed Cropping	AAB	Khombolimbo	CDO5yl	Negative	Negative	Negative	Negative
John Chiumia, T/A kabuduli	Zone 4	Nkhatabay	Over 6 yrs	Relatives	Mixed Cropping	ABB	Zanda	bBUR4m	Positive	Negative	Negative	Positive
Gooka T/A Kamuchibazi	Zone 4	Nkhatabay	Over 6 yrs	Relatives	Mixed Cropping	AAB	Zeru	b7pGAq	Negative	Negative	Negative	Negative
John chiumia Vg, T/A Kabunduli	Zone 4	Nkhatabay	Over 6 yrs	Relatives	Mixed Cropping	AAB	Zeru	jYTBmd	Negative	Negative	Negative	Negative
John Chiumia, T/A kabuduli	Zone 4	Nkhatabay	Over 6 yrs	Relatives	Mixed Cropping	AAB	khombolimbo	7M77m7	Negative	Negative	Negative	Negative
Gooka T/A Kamuchibazi	Zone 4	Nkhatabay	1-3 yrs	Relatives	Mixed Cropping	AAA	Kapeni	NfwcFz	Negative	Positive	Negative	Positive
Chindundu, T/A Mzirakoma	Zone 4	Nkhatabay	1-3 yrs	Own Field	Mono Cropping	ABB	Tondama	IOCHbG	Negative	Negative	Negative	Negative
Mtambanjoka VG, T/A Mzirakoma	Zone 4	Nkhatabay	4-6 yrs	Purchase	Mono Cropping	AAA	Mulanje	InJEid	Negative	Negative	Negative	Negative
Bandawe chikhokho vg, T/A Malengazoma	Zone 4	Nkhatabay	Over 6 yrs	Own Field	Mixed Cropping	ABB	Zambia	jlKyC6	Negative	Negative	Negative	Negative
Gooka T/A Kamuchibazi	Zone 4	Nkhatabay	1-3 yrs	Relatives	Mixed Cropping	ABB	Mbilindola	oCWbIC	Negative	Negative	Negative	Negative
Mtambwa vg, T/A Fukamalaza	Zone 4	Nkhatabay	Over 6 yrs	Own Field	Mixed Cropping	AAB	Gwewu	HfDenN	Negative	Positive	Negative	Positive
Gong'otha vg, Makhambira	Zone 4	Nkhatabay	Over 6 yrs	Own Field	Mono Cropping	AAA	Zanda	BQVuJ8	Negative	Negative	Positive	Positive
John Chiumia, T/A kabuduli	Zone 4	Nkhatabay	Over 6 yrs	Relatives	Mixed Cropping	AAB	Zeru	GGyCCv	Negative	Negative	Negative	Negative
Gooka T/A Kamuchibazi	Zone 4	Nkhatabay	1-3 yrs	Relatives	Mixed Cropping	ABB	Zanda	qIzVNT	Negative	Positive	Negative	Positive
Chibonya Vg , T/A Fukamapiri	Zone 4	Nkhatabay	Over 6 yrs	Relatives	Mixed Cropping	AAA	Tondama	t1wEGt	Negative	Negative	Negative	Negative
Mzuzu RTC	Zone 4	Nkhatabay	1-3 yrs	Purchase	Mono Cropping	Not genotyped	SH36402	hObYrG	Negative	Negative	Negative	Negative
Bandawe chikhokho vg, T/A Malengazoma	Zone 4	Nkhatabay	1-3 yrs	Relatives	Mixed Cropping	AAB	Zeru	KzirkE	Negative	Positive	Negative	Positive
Mzuzu RTC	Zone 4	Nkhatabay	1-3 yrs	Purchase	Mono Cropping	AAA	Kapeni	wHgc7t	Negative	Positive	Positive	Positive
Mtambwa vg, T/A Fukamalaza	Zone 4	Nkhatabay	Over 6 yrs	Own Field	Mixed Cropping	ABB	Zanda	zoTe6m	Positive	Negative	Negative	Positive
Gooka T/A Kamuchibazi	Zone 4	Nkhatabay	Over 6 yrs	Relatives	Mixed Cropping	AAA	Buganda	ISohmV	Negative	Positive	Negative	Positive
Chiachang'ombe vg, T/A Timbili	Zone 4	Nkhatabay	1-3 yrs	Own Field	Mono Cropping	ABB	Zanda	oc6VI8	Negative	Negative	Negative	Negative
Mzuzu RTC	Zone 4	Nkhatabay	1-3 yrs	Purchase	Mono Cropping	AAA	Buganda	cWYZAj	Negative	Negative	Negative	Negative
John chiumia Vg, T/A Kabunduli	Zone 4	Nkhatabay	Over 6 yrs	Government	Mixed Cropping	AAA	Mulanje	MLW-MMJXGo	Negative	Negative	Positive	Positive
John chiumia Vg, T/A Kabunduli	Zone 4	Nkhatabay	Over 6 yrs	Government	Mixed Cropping	AAA	Zomba red	MLW-LGpb8N	Negative	Negative	Positive	Positive
Chiswamalinga Vg, T/A Mwalweni	Zone 4	Rumphi	Over 6 yrs	Relatives	Mixed Cropping	ABB	Kalaghasya	gFkhst	Positive	Negative	Negative	Positive

## Sheet: Sheet2
	Zomba red
