# Supplementary material for: Surveillance and molecular characterization of banana viruses associated with Musa germplasm in Malawi
Source: PLoS One. 2026 Jan 29;21(1):e0306671. doi: 10.1371/journal.pone.0306671 (PMC12854425; doi:10.1371/journal.pone.0306671)
Supplement: S18 Table — This S18 Table shows results of the IC-RT-PCR test results for BanMMV, BBTV, CMV, BBrMV and BSV species (BSMYV, BSOLV, BSIMV, BSVLac, BSGFV and BSCaV). Red color indicates IC-RT-PCR test positive results. (XLSX) [file pone.0306671.s022.xlsx]

## Sheet: Feuil1
S18 Table. Virus detection by immunocapture-(RT)-PCR results. This S18 Table shows results of the IC-RT-PCR test results for the BanMMV, BBTV, CMV, BBrMV and BSV species (BSMYV,BSOLV, BSIMV, BSVLac, BSGFV and BSCaV), red color indicates the IC-RT-PCR test positive results.
Pool 1 (Sample J1-01) : Chitipa and Karonga districts
Lab Analysis ID	BanMMV	BBTV	CMV	BBrMV	BSMYV	BSOLV	BSIMV	BSVLac	BSGFV	BSCaV
KA1		1			1	1			1
KA2					1		1		1	1
KA3						1
CP1						1
CP2
CP3
CP4					1
CP5
CP6						1
CP7
CP8
CP9
Pool 2 (Sample J1-04) : Chitipa district
Lab Analysis ID	BanMMV	BBTV	CMV	BBrMV	BSMYV	SBOLV	BSIMV	BSVLac	BSGFV	BSCaV
CP10
CP11						1
CP12						1
CP13
CP14									1
CP15						1
CP16
CP17
CP18
Pool 3 (Sample J1-07) : Chitipa district
Lab Analysis ID	BanMMV	BBTV	CMV	BBrMV	BSMYV	SBOLV	BSIMV	BSVLac	BSGFV	BSCaV
CP19					1				1
CP20
CP21
CP22
CP23						1
CP24						1
CP25
CP26
CP27
Pool 4 (Sample J1-11) : Karonga district (Zone 4)
Lab Analysis ID	BanMMV	BBTV	CMV	BBrMV	BSMYV	SBOLV	BSIMV	BSVLac	BSGFV	BSCaV
KA4						1
KA5
KA6
KA7						1
KA8					1
KA9						1
KA10
KA11
KA12					1				1
KA13
KA14							1
KA15		1
KA16
Pool 5 (Sample J1-13) : Nkhatabay, Nkhotakota and Rumphi district
Lab Analysis ID	BanMMV	BBTV	CMV	BBrMV	BSMYV	SBOLV	BSIMV	BSVLac	BSGFV	BSCaV
NB1
NB2		1
NB3
NB4	1
NB5		1
NB6
KK1	1					1
KK2		1
KK3		1				1	1
KK4		1
RU 1						1
Pool 6 (Sample J1-15) : Nkhatabay district
Lab Analysis ID	BanMMV	BBTV	CMV	BBrMV	BSMYV	SBOLV	BSIMV	BSVLac	BSGFV	BSCaV
NB7	1	1
NB8
NB9	1
NB10
NB11
NB12
NB13
NB14
NB15	1
NB16
NB17						1
Pool 7 (Sample J2-01): Nkhotakota district
Lab Analysis ID	BanMMV	BBTV	CMV	BBrMV	BSMYV	SBOLV	BSIMV	BSVLac	BSGFV	BSCaV
KK5						1			1
KK6
KK7	1
KK8						1	1		1
KK9
KK10	1
KK11
KK12	1
KK13						1			1
KK14
KK15	1
KK16						1
KK17
KK18
Pool 8 (Sample J1-16) : Nkhatabay district
Lab Analysis ID	BanMMV	BBTV	CMV	BBrMV	BSMYV	SBOLV	BSIMV	BSVLac	BSGFV	BSCaV
NB18		1
NB19		1
NB20
NB21
NB22
NB23						1
NB24	1
NB25	1
NB26						1
NB27						1
NB28
NB29
NB30	1	1
Pool 9 (Sample J1-18): Chikwawa, Phalombe, Mulanje and Thyolo districts
Lab Analysis ID	BanMMV	BBTV	CMV	BBrMV	BSMYV	SBOLV	BSIMV	BSVLac	BSGFV	BSCaV
PE1
CK1						1
TO16	1
MJ1
MJ2	1					1
PE2
CK2	1	1
TO12						1
PE3		1
MJ3	1
PE4
PE5		1
Pool 10 (Sample J1-93) : Mulanje (MJ) district
Lab Analysis ID	BanMMV	BBTV	CMV	BBrMV	BSMYV	SBOLV	BSIMV	BSVLac	BSGFV	BSCaV
MJ4
MJ5
MJ6
MJ7						1
MJ8						1
MJ9	1
MJ10	1
MJ11	1					1
MJ12	1	1
MJ13
MJ14
MJ15
Pool 11 (Sample J1-78) : Thyolo (TO) district
Lab Analysis ID	BanMMV	BBTV	CMV	BBrMV	BSMYV	SBOLV	BSIMV	BSVLac	BSGFV	BSCaV
TO1							1
TO2	1
TO3
TO4
TO5		1
TO7		1
TO8		1
TO10
TO14
TO15
TO17	1					1
TO18	1
Pool 12 Sample J2-04 : Phalombe, Mulanje and Thyolo districts
Lab Analysis ID	BanMMV	BBTV	CMV	BBrMV	BSMYV	SBOLV	BSIMV	BSVLac	BSGFV	BSCaV
MJ16
MJ17		1
MJ18
MJ19
MJ20
MJ21
TO6	1
TO9	1
TO11		1
TO12
TO13
PE6
Pool 13 (Sample J2-07): Phalombe (PE) district
Lab Analysis ID	BanMMV	BBTV	CMV	BBrMV	BSMYV	SBOLV	BSIMV	BSVLac	BSGFV	BSCaV
PE7						1
PE8
PE9
PE10
PE11
PE12					1
PE13	1
PE14
PE15
PE16
PE17
PE18
PE19		1				1
Pool 14, Sample J2-11 : Nsanje (NE) district
Lab Analysis ID	BanMMV	BBTV	CMV	BBrMV	BSMYV	SBOLV	BSIMV	BSVLac	BSGFV	BSCaV
NE1
NE2
NE3
NE4
NE5
NE6	1								1
NE7	1						1
NE8
NE9
NE10
NE11
NE12
NE13
Pool 15, Sample J2-13 : Chikwawa (CK) district
Lab Analysis ID	BanMMV	BBTV	CMV	BBrMV	BSMYV	SBOLV	BSIMV	BSVLac	BSGFV	BSCaV
CK3	1	1					1
CK4
CK5	1					1			1
CK6		1					1
CK7	1						1
CK8							1
CK9							1
CK10						1			1
CK11
CK12
CK13
CK14							1
Pool 16, Sample J2-15 : Zomba (ZA) district
Lab Analysis ID	BanMMV	BBTV	CMV	BBrMV	BSMYV	SBOLV	BSIMV	BSVLac	BSGFV	BSCaV
ZA2
ZA3
ZA4					1
ZA5		1
ZA6
ZA7
ZA8										1
ZA9					1
ZA10
ZA11	1
ZA12
ZA13	1									1
Pool 17, Sample J1-16: Chikwawa and Zomba districts
Lab Analysis ID	BanMMV	BBTV	CMV	BBrMV	BSMYV	SBOLV	BSIMV	BSVLac	BSGFV	BSCaV
NE13
CK15
CK16	1	1					1
CK17	1
CK18										1
ZA14
ZA15
ZA16						1
ZA17
ZA18						1
Pool 18, Sample J2-18: Dedza, Mangochi, Machinga, Ntcheu and Zomba districts
Lab Analysis ID	BanMMV	BBTV	CMV	BBrMV	BSMYV	SBOLV	BSIMV	BSVLac	BSGFV	BSCaV
DZ1
DZ2
DZ3
NU1
NU2
MH1
MH2
MCH1
ZA1		1
Pool 19, Sample J2-93: Dedza district
Lab Analysis ID	BanMMV	BBTV	CMV	BBrMV	BSMYV	SBOLV	BSIMV	BSVLac	BSGFV	BSCaV
DZ4							1
DZ5
DZ6		1
DZ7
DZ8		1				1
DZ9
DZ10
DZ11
DZ12
DZ13						1
DZ14
DZ15
Pool 20, Sample J2-78: Mangochi district
Lab Analysis ID	BanMMV	BBTV	CMV	BBrMV	BSMYV	SBOLV	BSIMV	BSVLac	BSGFV	BSCaV
MH3
MH4
MH5
MH6
MH7					1
MH8
MH9
MH10
MH11
MH12
MH13
MH14
Pool 21, Sample J3-11: Salima district
Lab Analysis ID	BanMMV	BBTV	CMV	BBrMV	BSMYV	SBOLV	BSIMV	BSVLac	BSGFV	BSCaV
SA1
SA2
SA3
SA4
SA5
SA6	1
SA7
SA8
SA9
SA10
SA11
SA12
SA13
Pool 22, Sample J3-01: Machinga and Mangochi districts
Lab Analysis ID	BanMMV	BBTV	CMV	BBrMV	BSMYV	SBOLV	BSIMV	BSVLac	BSGFV	BSCaV
MH15
MH16
MH17
MH18
MH19						1		1
MH20
MH21
MH22
MH23							1
MH24
MH25
MCH2
Pool 23, Sample J3-04: Lilongwe district
Lab Analysis ID	BanMMV	BBTV	CMV	BBrMV	BSMYV	SBOLV	BSIMV	BSVLac	BSGFV	BSCaV
LL1
LL2
LL3
LL4
LL5
LL6
LL7
LL8
LL9	1
LL10	1
LL11
LL12
Pool 24, Sample J3-07: Dedza, Lilongwe and Machinga districts
Lab Analysis ID	BanMMV	BBTV	CMV	BBrMV	BSMYV	SBOLV	BSIMV	BSVLac	BSGFV	BSCaV
DZ16
DZ17	1
DZ18	1	1
LL13
LL14
MCH3	1
MCH4
